# Supplementary material for: Mechanism of WS2 Nanotube Formation Revealed by in Situ/ex Situ Imaging
Source: ACS Nano. 2024 May 3;18(19):12284–94. doi: 10.1021/acsnano.4c01150 (PMC11100282; doi:10.1021/acsnano.4c01150)
Supplement: Supplementary file 2 — nn4c01150_si_002.zip [file nn4c01150_si_002.zip]

Archive with 4 entries (4 files):
- Video/Video 1.avi
- Video/Video 2.avi
- Video/Video 3.avi
- Video/Video 4.avi
